# Supplementary material for: Investigation of the impact of blur under mobile attentional orientation using a vision simulator
Source: PLoS One. 2020 Jun 15;15(6):e0234380. doi: 10.1371/journal.pone.0234380 (PMC7295194; doi:10.1371/journal.pone.0234380)
Supplement: S1 Table — Root-mean-square wavefront error (RMSWFE) measured on (0°) and off-axis (7.5°) over a 1.35mm diameter artificial pupil for each subject. (XLSX) [file pone.0234380.s001.xlsx]

## Sheet: On and off-axis aberrations
Subjects		RMSWFE (micrometers)
	CENTER	SUP	INF	NAS	TEMP
S1	0.0892471	0.0883181	0.11004	0.122831	0.0933953
S2	0.0716994	0.0814977	0.0880367	0.0872998	0.100187
S3	0.0578707	0.0982673	0.0853447	0.0729921	0.0733284
S4	0.0762495	0.081245	0.0814197	0.0745005	0.0852893
S5	0.066368	0.083272	0.0755136	0.0801394	0.0773918
RMSWFE data appears in each cell
