# Supplementary material for: Investigation of the impact of blur under mobile attentional orientation using a vision simulator
Source: PLoS One. 2020 Jun 15;15(6):e0234380. doi: 10.1371/journal.pone.0234380 (PMC7295194; doi:10.1371/journal.pone.0234380)
Supplement: S2 Table — RT and MAD values as a function of location, clarity and cueing for each subject. (XLSX) [file pone.0234380.s002.xlsx]

## Sheet: Acuity detection thresholds
Location			TEMP				INF				NAS				INF
Clarity		CLEAR		BLUR		CLEAR		BLUR		CLEAR		BLUR		CLEAR		BLUR
Cueing		CUED	UNCUED	CUED	UNCUED	CUED	UNCUED	CUED	UNCUED	CUED	UNCUED	CUED	UNCUED	CUED	UNCUED	CUED	UNCUED
	S1	3.20646	4.0136	5.58812	6.03419	5.91192	5.90788	4.43336	5.60836	5.26772	4.42812	4.38003	5.29538	4.45288	6.19002	5.29812	5.25967
	S2	3.05467	3.85241	4.19348	4.94252	3.79384	6.24168	5.4305	6.40835	3.19987	4.1286	4.79114	4.69717	3.56003	6.25002	4.27764	5.37383
Subjects	S3	4.49558	3.96558	5.40526	4.27804	5.01645	5.62086	5.34359	5.58002	3.46558	3.86765	4.38086	4.33749	4.81026	4.96383	5.05717	4.29407
	S4	3.26252	3.82086	4.8153	5.06074	5.09963	6.29198	5.84774	6.15604	3.5153	3.86854	5.70974	4.92463	3.11986	5.15379	4.59169	5.4783
	S5	4.11818	3.81015	4.6286	4.81431	5.18918	5.69331	5.25637	5.63375	4.33124	3.89553	4.45241	5.26854	4.84725	4.29725	4.38366	5.52959
MAD data in arcmin appears in each cell.
Location			TEMP				INF				NAS				INF
Clarity		CLEAR		BLUR		CLEAR		BLUR		CLEAR		BLUR		CLEAR		BLUR
Cueing		CUED	UNCUED	CUED	UNCUED	CUED	UNCUED	CUED	UNCUED	CUED	UNCUED	CUED	UNCUED	CUED	UNCUED	CUED	UNCUED
	S1	0.640308	0.672413	0.635841	0.654243	0.632543	0.642954	0.636003	0.656446	0.639043	0.636371	0.628783	0.650082	0.617275	0.665036	0.648674	0.667451
	S2	0.602363	0.629171	0.592823	0.621884	0.62024	0.61511	0.603365	0.610925	0.633176	0.599895	0.604048	0.617142	0.597954	0.64566	0.618172	0.643606
Subjects	S3	0.630171	0.639101	0.651103	0.673396	0.653613	0.657383	0.642812	0.650296	0.637218	0.646039	0.628294	0.642054	0.63403	0.652258	0.670161	0.668269
	S4	0.682804	0.723305	0.683098	0.728251	0.698379	0.71665	0.679831	0.719423	0.67765	0.724511	0.689891	0.710385	0.701709	0.721824	0.70436	0.715976
	S5	0.555987	0.570275	0.547851	0.566778	0.574938	0.577481	0.576192	0.575753	0.572794	0.565565	0.562424	0.571913	0.582813	0.595139	0.579701	0.590216
RT data in second appears in each cell.
Meridian		Horizontal		Vertical
Location		TEMP	NAS	INF	SUP
	S1	1.6231	1.01367	0.849601	1.01976
	S2	1.32789	1.3175	1.22905	1.03069
Subjects	S3	1.14057	1.19279	1.02898	0.9582
	S4	1.40023	1.44862	1.06255	1.26736
	S5	1.19375	1.19022	1.00124	1.09557
Gain MAD (MAD_blur/MAD_clear) appears in each cell
Meridian		Horizontal		Vertical
Location		TEMP	NAS	INF	SUP
	S1	0.983001	1.01323	1.00275	1.02725
	S2	0.98629	0.982995	0.991373	1.01532
Subjects	S3	1.04344	0.986347	0.989913	1.04077
	S4	1.00364	0.988656	0.999284	0.997838
	S5	0.989618	0.999594	0.99656	0.993194
Gain RT (RT_blur/RT_clear) appears in each cell
